# Supplementary material for: The Antibacterial and Wound Healing Properties of Natural Products: A Review on Plant Species with Therapeutic Potential against Staphylococcus aureus Wound Infections
Source: Plants (Basel). 2023 May 29;12(11):2147. doi: 10.3390/plants12112147 (PMC10255540; doi:10.3390/plants12112147)
Supplement: Supplementary file 1 [file plants-12-02147-s001.zip]

Archive with 1 entries (1 files):
- plants-2374141-supplementary.pdf
